# Supplementary material for: United on Sunday: The effects of secular rituals on social bonding and affect
Source: PLoS One. 2021 Jan 27;16(1):e0242546. doi: 10.1371/journal.pone.0242546 (PMC7840012; doi:10.1371/journal.pone.0242546)
Supplement: S2 File — (R) [file pone.0242546.s003.R]

# Social Bonding at Sunday Assembly Rituals --------------------------

rm(list=ls())

library("MASS",character.only=TRUE)
library(lme4)
library(MBESS)
library(dplyr)
library(MASS)
library(apaTables)
library(psychometric)
require(foreign)
require(magrittr)
require(ggplot2)
require(ggpubr)
require(lattice)
require(reshape2)
require(nlme)
require(MuMIn)
require(PairedData)
require(gridExtra)
require(ggfortify)
require(multilevel)
require(robumeta)
require(psych)
require(GPArotation)
require(lm.beta)
require(lmtest)
require(car)
require(nparLD)
require(WRS2)
require(npsm)
require(exactRankTests)

## Can't recall  which of these libraries are needed as I've used different ones at different times, so just load all##


### Import Data ###

data <- read.csv("Church and SA data - Wide.csv", header = TRUE) # includes participants otherwise excluded by cuff. 
length(data$SB6_Pre) # N = 99

SB_CV <- read.csv("Social Bonding Factor Analysis.csv", header=TRUE) # Social Bonding construct validity (Sunday Assembly participants only)

data_Chr <- data[data$SA_Ctrl==0,] # Churches Only
data_SA <- data[data$SA_Ctrl==1,] # SA Only


# Basic Information
#Participants ages/gender: 
mean(data$Age) #48.2
sd(data$Age) #18.21
count(data, "Gender") #32 Male, 66 Female, 1 Non-Binary

# Churches
mean(data_Chr$Age) #57.8
sd(data_Chr$Age) #18.08
count(data_Chr, "Gender") #16 Male, 34 Female

#Sunday Assemblies
mean(data_SA$Age) #38.4
sd(data_SA$Age) #12.21
count(data_SA, Gender) #16 Male, 32 Female, 1 Non-Binary

#Participants' overall Religiosity: 
mean(data$Religiosity) #3.56 (out of 7)
sd(data$Religiosity) # 2.25

#Church
mean(data_Chr$Religiosity) #5.41 (out of 7)
sd(data_Chr$Religiosity) # 1.36

#SA
mean(data_SA$Religiosity) #1.63 (out of 7)
sd(data_SA$Religiosity) # 1.05

### Social Bonding Measure (SB6) - Factor Analysis and Reliability ------------------------------------

# Here we conducted a factor analysis first of the 5 verbal social bonding questions. (lines 87-123)
# We then saught to see if it had some construct by correlating it with the IOS (Aron et al., 1992) (lines 124-165)
# It did have validity, and we incorporated IOS into the measure, and did a second factor analysis. (lines 166-249)
# For factor diagrams, see lines 203-207. For reliability see lines 208-247
# First only Sunday Assembly (SA) social bonding was measured, then Church data, then a combination, for completeness.

{## Factor Analysis of SB5 ####
  
  #Factor Analysis:
  SB5_Cor_Prea <- SB_CV[,2:6] 
  SB5_Cor_Pre <- round(cor(SB5_Cor_Prea),2)
  SB5_Cor_Pre
  
  SB5_Cor_Posta <- SB_CV[,10:14]
  SB5_Cor_Post <- round(cor(SB5_Cor_Posta),2)
  SB5_Cor_Post
  #Factor analysis of the pre-service SB5 data
  factors_SB5_Pre <- fa(r = SB5_Cor_Pre, fm = "pa")
  #Getting the factor loadings and model analysis
  factors_SB5_Pre
  scree(SB5_Cor_Pre) # scree plot suggests 1 factor
  # Factor Analysis using method =  principal axis (pa)
  # Default is oblimin - an oblique rotation
  # factor analysis shows that 1 factor is sufficient.
  # Mean item complexity = 1
  # Variance explained = .72
  # RMSR = 0.04
  # df corrected RMSR = 0.06
  
  #Factor analysis of the post-service SB5 data
  factors_SB5_Post <- fa(r = SB5_Cor_Post, fm = "pa")
  #Getting the factor loadings and model analysis
  factors_SB5_Post
  scree(SB5_Cor_Post) # scree plot suggests 1 factor
  #Factor Analysis using method =  principal axis (pa)
  #Default is oblimin - an oblique rotation
  # factor analysis shows that 1 factor is sufficient.
  #Mean item complexity = 1
  # Variance explained = .75
  # RMSR = 0.06
  # df corrected RMSR = 0.08
  
}   
{## Validity check of SB5 and IOS (similar Constructs?) ####
  
  IOS_Pre <- SB_CV$IOS_Pre
  SB5_Pre <- SB_CV$SB5_Pre
  IOS_Post <- SB_CV$IOS_Post
  SB5_Post <- SB_CV$SB5_Post
  
  ggdensity(SB5_Pre, 
            main = "Density plot of Pre-Service SB5",
            xlab = "Pre-Service SB5")
  ggdensity(SB5_Post, 
            main = "Density plot of Post-Service SB5",
            xlab = "Post-Service SB5")
  ggdensity(IOS_Pre, 
            main = "Density plot of Pre-Service IOS",
            xlab = "Pre-Service IOS")
  ggdensity(IOS_Post, 
            main = "Density plot of Post-Service IOS",
            xlab = "Post-Service IOS")
  
  
  shapiro.test(SB5_Pre) # W = .967 - Not stat. sig. dif. from normal(p = .189)
  shapiro.test(IOS_Pre) # W = .918 - stat. sig. dif. from normal (p = .002)
  shapiro.test(SB5_Post) # W = .951 - stat. sig. dif. from normal (p = .039)
  shapiro.test(IOS_Post) # W = .939 - stat. sig. dif. from normal (p = .013)
  
  # Non-parametric tests needed for construct validity
  
  ## non-parametric ##
  Pre_CVSR <- cor.test(IOS_Pre,SB5_Pre, method = "spearman", conf.level = 0.95) # Pre-service construct validity 
  Pre_CVSR # rho = .774, p < .001
  Post_CVSR <- cor.test(IOS_Post,SB5_Post, method = "spearman", conf.level = 0.95) # post-service construct validity 
  Post_CVSR # rho = .722, p < .001
  
  # (Parametric versions, For completeness)  
  Pre_CV <- cor.test(IOS_Pre,SB5_Pre, method = "pearson", conf.level = 0.95) # Pre-service construct validity 
  Pre_CV # r = .760, p < .001
  Post_CV <- cor.test(IOS_Post,SB5_Post, method = "pearson", conf.level = 0.95) # post-service construct validity 
  Post_CV # r = .733, p < .001
  
  
}
{## Factor Analysis of SB6 ####
  #Factor Analysis:
  SB6_Cor_Prea <- select(SB_CV, Connected_Pre, Emo_Close_Pre, Trust_Pre, Like_Pre, Common_Pre, IOS_Pre) 
  head(SB6_Cor_Prea)
  SB6_Cor_Pre <- round(cor(SB6_Cor_Prea),2)
  SB6_Cor_Pre
  
  SB6_Cor_Posta <- select(SB_CV, Connected_Post, Emo_Close_Post, Trust_Post, Like_Post, Common_Post, IOS_Post)
  SB6_Cor_Post <- round(cor(SB6_Cor_Posta),2)
  SB6_Cor_Post
  
  #Factor analysis of the pre-service SB5 data
  factors_SB6_Pre <- fa(r = SB6_Cor_Pre, fm = "pa")
  #Getting the factor loadings and model analysis
  factors_SB6_Pre
  scree(SB6_Cor_Pre) # scree plot suggests 1 factor
  #Factor Analysis using method =  principal axis (pa)
  #Default is oblimin - an oblique rotation
  # factor analysis shows that 1 factor is sufficient.
  #Mean item complexity = 1
  # Var explained 0.7
  # RMSR = 0.05
  # df corrected RMSR = 0.06
  
  #Factor analysis of the post-service SB5 data
  factors_SB6_Post <- fa(r = SB6_Cor_Post, fm = "pa")
  #Getting the factor loadings and model analysis
  factors_SB6_Post
  scree(SB6_Cor_Post) # scree plot suggests 1 factor
  # Factor Analysis using method =  principal axis (pa)
  # Default is oblimin - an oblique rotation
  # factor analysis shows that 1 factor is sufficient.
  # Mean item complexity = 1
  # RMSR = 0.05
  # df corrected RMSR = 0.07
  
  # Factor Diagrams, showing loadings for the single factor. 
  fa.diagram(factors_SB5_Pre, sort = TRUE) # factor loadings average > .7, Likely essentially tau-equivalent (alpha ~ omega)
  fa.diagram(factors_SB5_Post, sort = TRUE) # factor loadings average > .7, Likely essentially tau-equivalent (alpha ~ omega)
  fa.diagram(factors_SB6_Pre, sort = TRUE) # factor loadings average > .7, Likely essentially tau-equivalent (alpha ~ omega)
  fa.diagram(factors_SB6_Post, sort = TRUE) # factor loadings average > .7, Likely essentially tau-equivalent (alpha ~ omega)
}
{## Scale Reliability ####
  SASB5_pre_omega <- ci.reliability(SB5_Cor_Prea, type = "omega", conf.level = 0.95, B=1000) 
  SASB5_pre_omega # SB5_Pre  omega = .93[.90, .96]
    SASB5_post_omega <- ci.reliability(SB5_Cor_Posta, type = "omega", conf.level = 0.95, B=1000) 
  SASB5_post_omega# SB5_post omega = .94[.90, .97]
  
  SASB6_pre_omega <- ci.reliability(SB6_Cor_Prea, type = "omega", conf.level = 0.95, B=1000) 
  SASB6_pre_omega # SB6_Pre  omega = .93[.91, .96]
  SASB6_post_omega <- ci.reliability(SB6_Cor_Posta, type = "omega", conf.level = 0.95, B=1000) 
  sASB6_post_omega# SB6_post omega = .93[.90, .96]
  
  SASB6_Pre_Alpha <- alpha(SB6_Cor_Prea)
  SASB6_Pre_Alpha # SB6_Pre  alpha = .93[.90, .96]
  SASB6_Post_Alpha <- alpha(SB6_Cor_Posta)
  SASB6_Post_Alpha # SB6_Post  alpha = .93[.90, .96]  
  # (as can be seen here, alpha ~ omega, so either value is fine to use)
  
  Chr_SB6_Cor_Pre <- select(data_Chr, SBpre_Connected, SBpre_Emo_close, SBpre_trust, SBpre_like, SBpre_common, SBpre_IOS) 
  Chr_SB6_Cor_Post <- select(data_Chr, SBpost_Connected, SBpost_Emo_close, SBpost_trust, SBpost_like, SBpost_common, SBpost_IOS) 
  
  ChrSB6_pre_omega <- ci.reliability(Chr_SB6_Cor_Pre, type = "omega", conf.level = 0.95, B=1000) 
  ChrSB6_pre_omega # Church SB6 Pre omega = .94[.90, .97]
  ChrSB6_pre_alpha <- alpha(Chr_SB6_Cor_Pre)
  ChrSB6_pre_alpha  # Church SB6 Pre  alpha = .94[.91, .96]
  ChrSB6_post_omega <- ci.reliability(Chr_SB6_Cor_Post, type = "omega", conf.level = 0.95, B=1000) 
  ChrSB6_post_omega# Church SB6 Post omega = .88[.81, .95]
  ChrSB6_post_alpha <- alpha(Chr_SB6_Cor_Post)
  ChrSB6_post_alpha  # Church SB6 Post  alpha = .89[.84, .93]
  
  All_SB6_Cor_Pre <- select(data, SBpre_Connected, SBpre_Emo_close, SBpre_trust, SBpre_like, SBpre_common, SBpre_IOS) 
  All_SB6_Cor_Post <- select(data, SBpost_Connected, SBpost_Emo_close, SBpost_trust, SBpost_like, SBpost_common, SBpost_IOS) 
  
  All_SB6_Pre_Alpha <- alpha(All_SB6_Cor_Pre)
  All_SB6_Pre_Alpha # All SB6 Pre alpha = .93 [.91, .95]
  All_SB6_Post_Alpha <- alpha(All_SB6_Cor_Post)
  All_SB6_Post_Alpha # All SB6 Pre alpha = .91 [.88, .94]
  AllSB6_pre_omega <- ci.reliability(All_SB6_Cor_Pre, type = "omega", interval.type = "perc", conf.level = 0.95, B=500) 
  AllSB6_pre_omega # SB6_Pre  omega = .93 [.91, .96]
  AllSB6_post_omega <- ci.reliability(All_SB6_Cor_Post, type = "omega", interval.type = "perc", conf.level = 0.95, B=1000) 
  AllSB6_post_omega# SB6_post omega = .90 [.87, .94]
    
}

### -----------------------------  ###
###    Main Hypothesis Tests      ####
### -----------------------------  ###

### -----------------------------------  ###
###    Hypothesis 1 - Data Assumptions  ####
### -----------------------------------  ###

  ## ------------- ##
  {## Density Plots  ====
    ## ------------- ##
  
    ggdensity(data_SA$SB6_Pre, 
              main = "Density plot of Pre-Service Social Bonding Measure",
              xlab = "Pre-Service Social Bonding")
    
    # Doesn't look very normal
    
    ggdensity(data_SA$SB6_Post, 
              main = "Density plot of Post-Service Social Bonding Measure",
              xlab = "Post-Service Social Bonding")
    
    # Looks somewhat normal
    
    ggdensity(data_SA$SB6_Change, 
              main = "Density plot of change in Social Bonding Measure",
              xlab = "Social Bonding Change")
    
    # Does not look normal
    
  }
  ## --------- ##
  {## Q-Q Plots ====
    ## --------- ##
    
    ggqqplot(data_SA$SB6_Pre)
    ggqqplot(data_SA$SB6_Post)
    ggqqplot(data_SA$SB6_Change)
    
  }
  ## ----------------- ##
  {## Shaprio-Wilk Test ====
    ## ----------------- ##
    
    shapiro.test(data_SA$SB6_Pre) # W = .977, p = .433 - Not stat. sig. dif. from normal
    shapiro.test(data_SA$SB6_Post) # W = .952, p = .047 - stat. sig. dif. from normal
    shapiro.test(data_SA$SB6_Change) # W = .816, p = < .001  - stat. sig. dif. from normal
  }

### ---------------------------------------------------------------------------------- ###
### Hypothesis 1: Change from Before to After Sunday Assembly ----------------------- ####
### ---------------------------------------------------------------------------------- ###

{## Wilcoxon Signed Ranks ====
  
  {# Social Bonding ####
    
    # descriptives #
    
    length(data_SA$SB6_Pre) # 49
    mean(data_SA$SB6_Pre) # 4.27
    sd(data_SA$SB6_Pre)  # 1.26
    median(data_SA$SB6_Pre) # 4.33
    
    length(data_SA$SB6_Post) #49
    mean(data_SA$SB6_Post) # 4.96
    sd(data_SA$SB6_Post) # 1.16
    median(data_SA$SB6_Post) # 5.17
    
    # non-parametric test #
    Wilcox_SB <- wilcox.test(data_SA$SB6_Pre, data$SB6_Post, paired = TRUE, exact = TRUE, alternative = "less")
    Wilcox_SB #output result
    # V = 89.5, p = < .001  
    SB_diff <- c(data_SA$SB6_Pre- data_SA$SB6_Post) #create the differences
    SB_diff <- SB_diff[ SB_diff!=0 ] #delete all differences equal to zero
    SB_diff_rank <- rank(abs(SB_diff)) #check the ranks of the differences, taken in absolute
    SB_diff_rank_sign <- SB_diff_rank * sign(SB_diff) #check the sign to the ranks, recalling the signs of the values of the differences
    SB_ranks_P <- sum(SB_diff_rank_sign[SB_diff_rank_sign > 0]) #calculating the sum of ranks assigned to the differences as a positive, ie greater than zero
    SB_ranks_N <- -sum(SB_diff_rank_sign[SB_diff_rank_sign < 0]) #calculating the sum of ranks assigned to the differences as a negative, ie less than zero
    
    SB_ranks_P # used in effect size calculation (Kerby)
    SB_ranks_N # used in effect size calculation (Kerby)
    
    # effect size #
    Zstat_SB<-qnorm(Wilcox_SB$p.value/2) #Z score
    Zstat_SB #print the Z-score = -5.02
    SB_Bf_pval <- Wilcox_SB$p.value * 3 # Bonferroni correction (should it be needed)
    SB_Bf_pval
    SB_rR <- abs(Zstat_SB)/sqrt(49*2) 
    # Effect size (Rosenthal, 1994) - more conservative effect size. 
    SB_rR # r = 0.51
    SB_rK <- ((SB_ranks_P/(SB_ranks_P+SB_ranks_N))-(SB_ranks_N/(SB_ranks_P+SB_ranks_N))) 
    # Effect size (Kerby, 2014) - Less conservative. 
    abs(SB_rK) # r= 0.84
    
    # two-tailed
    Wilcox_SB <- wilcox.test(data_SA$SB6_Pre, data_SA$SB6_Post, paired = TRUE, exact = TRUE)
    Wilcox_SB #  V = 89.5, p = < .001
  }
}

### ---------------------------------  ###
###    Hypothesis 2 - Power Analysis  ####
### ---------------------------------  ###
#based on Charles et . (2020)
effect_size_rR <- .34 
effect_size_rK <- .62

#convert r -> f

#f = sqrt(R^2/ (1-R^2))
conservative_f <-sqrt(.34^2/ (1-.34^2)) # f = .3615...
simpledif_to_f <- sqrt(.62^2/ (1-.62^2)) # f = .7902...

cor(data$SB6_Pre,data$SB6_Post, method = "pearson")
# 0.753...

#though, data may not be normally distributed.

shapiro.test(data$SB6_Pre)
#W = 0.96781, p-value = 0.01506 

shapiro.test(data$SB6_Post)
#W = 0.94679, p-value = 0.0005132

cor(data$SB6_Pre,data$SB6_Post, method = "spearman")
# 0.799...

### -----------------------------------  ###
###    Hypothesis 2 - Data assumptions  ####
### -----------------------------------  ###

shapiro.test(data_SA$SB6_Pre)
#W = 0.97663, p-value = 0.4334

shapiro.test(data_SA$SB6_Post)
#W = 0.95264, p-value = 0.04727

shapiro.test(data_Chr$SB6_Pre)
#W = 0.92674, p-value = 0.003742

shapiro.test(data_Chr$SB6_Post)
#W = 0.93877, p-value = 0.01097

# Assumption of normality not met. Non-parametric ANOVA required. 

data_long <- read.csv("Church and SA data - LONG.csv", header = TRUE) 

data_long$FactRT <- factor(data_long$SA_Ctrl) # Ritual type - SA  or Control (churches) as a factor
data_long$FactPP <- factor(data_long$Pre_Post) # Measurement Occasion as a factor
require(plyr)
data_long$FactPP <- revalue(data_long$FactPP, c("Pre"="Pre-Ritual","Post"="Post-Ritual"))


require(car)
  leveneTest(SB6 ~ FactRT,data_long)
  # Levene's Test for Homogeneity of Variance (center = median)
  #     Df F value Pr(>F)
  # group   1  2.7988 0.09593
  # 196
# Homogeneity of Variances assumtion not violated

### ----------------------------------------------------  ###
###    Hypothesis 2 - Difference Between SA and Church   ####
### ----------------------------------------------------  ###

require(nparLD) # non-parametric ANOVA package

  ex.f1f1np <- nparLD(SB6 ~ FactRT * FactPP, data = data_long, subject = "Participant_Code", description = FALSE) 
  plot(ex.f1f1np)
  
  summary(ex.f1f1np)
  
  nonpar_ANOVA <- f1.ld.f1(data_long$SB6, data_long$FactPP, data_long$FactRT, data_long$Participant_Code)

  nonpar_ANOVA$RTE
  # RTE < .5 means there is less than 50% chance of randomly choosing a participant from this sample with a higher than average SB6.
  # RTE > .5 means there is greater than 50% chance of randomly choosing a participant from this sample with a higher than average SB6.

  nonpar_ANOVA$case2x2
  #             Statistic  p-value(N)       df  p-value(T)
  # Group       2.093185 3.633265e-02 95.98559 3.896964e-02
  # Time       -7.215408 5.377263e-13 94.83816 1.312904e-10
  # Group:Time  1.942023 5.213437e-02 94.83816 5.510160e-02
  
  nonpar_ANOVA$ANOVA.test 
#             Statistic  df     p-value
#  Group       4.381423  1 3.633265e-02
#  Time       52.062108  1 5.377263e-13
#  Group:Time  3.771452  1 5.213437e-02
  
  # Significant Main Effect Measurement Occasion (p < .001) and Group (p = .036)
  # No Significant interaction effect (p = .052)
  
  nonpar_ANOVA$ANOVA.test.mod.Box  # Whole model. 
  #        Statistic     df1      df2     p-value
  # Group  4.381423       1    95.98559  0.03896964
  
  
  ## Feys (2016) suggest that in a non-parametric, Mixed-ANOVA design with only 2 time points (pre-post test), 
  ## a non-parametric ANCOVA could be used instead (p. 373-374). reccomends a few options:
  
##Feys (2016) non-parametric ANOVA Follow-Up ####
    
    # The onecovahomog function from npsm
    # 'yuen', 'Kruskal-Wallis' and ' Exact Wilcoxon-Mann-Whitney'from WRS2
    
    ## NPSM ANCOVA results:  ###
    library("npsm")
    ANCOVAdata=data[,c('SB6_Post','SA_Ctrl')] ## Data for ANOVA - Post-SB6 column 1 and Group in column 2
    xcov<-cbind(data['SB6_Pre']) # Covariate - in this case pre-SB6
    onecovahomog(2,ANCOVAdata,xcov,print.table=TRUE) # 2 levels, Post-SB6 by Group, with Pre-SB6 as Covariates
    # There is not a significant effect of group on post-SB6 response after controlling for pre-SB6 response. F(1,98) = 1.81, p = .18 (i.e. no interaction effect)
    
    ## WRS2 Yuen 
    library("WRS2")
    yuen(SB6_Change ~ SA_Ctrl, data = data)
    # Two-tailed Yuen-Welch Test (timmed-mean difference) t(58.3) = 2.20, p = .0317, 
    # TMD = -.32312 95%CI [-.617, -.0293], d =  0.33
    # significant effect of group, where those at SA had a greater change in social bonding score by .323 compared to Sunday Assembly.
    
    ## KW Test 
    kruskal.test(SB6_Change ~ SA_Ctrl, data = data)
    # chi-squared = 4.90, p = .027 - significant difference between the groups, where SB change is higher in SA than in Church. 
    
    ## Exact Wilcoxon-Mann-Whitney
    library("exactRankTests")
    wilcox.exact(SB6_Change ~ SA_Ctrl, data = data, conf.int = TRUE, conf.level = 0.95)
    ## W=910, p = .027. Estimated difference of Church v.s. Sunday Assembly = -.333 95% CI [-,500, -.000]
    # Majority of tests suggest a significant effect. 
    
    ## Feys (2016). Nonparametric Tests for the Interaction in Two-way Factorial Designs Using R, 
    ## The R Journal Volume 8(1):367-378 
    ## DOI: 10.32614/RJ-2016-027
    
# Figure 2 - Social Bonding Interaction Plot ####
    # Interaction Box Plot  (Figure 2 in paper)
    SB6Int <- ddply(data_long,.(FactPP,SA_Ctrl),summarise, val = mean(SB6))
    ggplot(data_long, aes(x = FactPP, y = SB6, colour = SA_Ctrl)) + 
      geom_boxplot(position=position_dodge(1), notch = "TRUE", outlier.shape = NA) +
      geom_point(data = SB6Int, aes(y = val)) +
      geom_line(data = SB6Int, aes(y = val, group = SA_Ctrl)) + 
      theme_bw()  + 
      scale_x_discrete(limits=c("Pre-Ritual", "Post-Ritual")) +
      xlab("Measurement Occasion") +
      ylab("Social Bonding score") +  
      labs(colour = "Ritual Group") + 
      theme(panel.border = element_blank(), panel.grid.major = element_blank(),panel.grid.minor = element_blank(), 
            axis.line = element_line(colour = "black"))+
      theme(axis.text=element_text(size=12),
             axis.title=element_text(size=12), 
            legend.text = element_text(size=12),
            legend.title = element_text(size=12))
                                        
    
    # Interaction Violin Plot - for those who prefer violin plots to notched box plots
    SB6Int <- ddply(data_long,.(Pre_Post,SA_Ctrl),summarise, val = mean(SB6))
    ggplot(data_long, aes(x = factor(Pre_Post), y = SB6, colour = SA_Ctrl)) + 
      geom_violin(position=position_dodge(1)) +
      geom_point(data = SB6Int, aes(y = val)) +
      geom_line(data = SB6Int, aes(y = val, group = SA_Ctrl)) + 
      theme_bw()  + 
      scale_x_discrete(limits=c("Pre", "Post"))+
      xlab("Measurement Occasion (pre- v.s. post- ritual)") +
      ylab("Social Bonding Score (SB6, 0-7)") +  
      labs(title ="Social Bonding Change from before to after ritual for both Sunday Assembly and Church groups", 
           colour = "Ritual Group")
    
    
    
### Exploratory Analysis Data assumptions  ---- 

    dataPANAS <- data[complete.cases(data), ] # Exclude NAs
    length(dataPANAS$PANASP_Pre) # N = 95
    
    dataPANAS_Chr <- dataPANAS[dataPANAS$SA_Ctrl==0,] # Churches Only, only participants who have no NA in PANAS
    dataPANAS_SA <- dataPANAS[dataPANAS$SA_Ctrl==1,] # SA Only, only participants who have no NA in PANAS

{# PANAS+ ####
  
  shapiro.test(dataPANAS_SA$PANASP_Pre) # W = .976, p = .445 - Not stat. sig. dif. from normal
  shapiro.test(dataPANAS_SA$PANASP_Post) # W = .939, p = .017 - stat. sig. dif. from normal
  shapiro.test(dataPANAS_SA$PANASP_Change) # W = .972, p = .323  - stat. sig. dif. from normal
  # Non-parametric test to be carried out.
  
  # descriptives #
  
  mean(dataPANAS_SA$PANASP_Pre) #26.21
  sd(dataPANAS_SA$PANASP_Pre) #9.23
  median(dataPANAS_SA$PANASP_Pre) #24.0
  
  mean(dataPANAS_SA$PANASP_Post) #31.68
  sd(dataPANAS_SA$PANASP_Post) #11.57
  median(dataPANAS_SA$PANASP_Post) #32.0
  
  # test # 
  Wilcox_PANASP <- wilcox.test(dataPANAS_SA$PANASP_Pre, dataPANAS_SA$PANASP_Post, paired = TRUE)
  Wilcox_PANASP #output result
  PANASP_diff <- c(dataPANAS_SA$PANASP_Pre - dataPANAS_SA$PANASP_Post) #create the differences
  PANASP_diff <- PANASP_diff[ PANASP_diff!=0 ] #delete all differences equal to zero
  PANASP_diff_rank <- rank(abs(PANASP_diff))  # create difference ranks
  PANASP_diff_rank_sign <- PANASP_diff_rank * sign(PANASP_diff) # give difference correct sign
  PANASP_ranks_P <- sum(PANASP_diff_rank_sign[PANASP_diff_rank_sign > 0])  # sum positive ranks
  PANASP_ranks_N <- -sum(PANASP_diff_rank_sign[PANASP_diff_rank_sign < 0]) # sum negative ranks
  
  PANASP_ranks_P # used in effect size calculation (Kerby)
  PANASP_ranks_N # used in effect size calculation (Kerby)
  
  # effect size #
  Zstat_PANASP<-qnorm(Wilcox_PANASP$p.value/2) #Z score
  Zstat_PANASP # Z = -3.90
  PANASP_Bf_pval <- Wilcox_PANASP$p.value * 3 # Bonferroni correction
  PANASP_Bf_pval # p < .001
  PANASP_rR <- abs(Zstat_PANASP)/sqrt(47*2) 
  # Effect size (Rosenthal) - more conservative effect size. 
  PANASP_rR # .40
  PANASP_rK <- ((PANASP_ranks_P/(PANASP_ranks_P+PANASP_ranks_N))-(PANASP_ranks_N/(PANASP_ranks_P+PANASP_ranks_N))) 
  # Effect size (Kerby) - Less conservative. 
  abs(PANASP_rK) # .68
}
{# PANAS- ####
  
  shapiro.test(dataPANAS_SA$PANASN_Pre) # W = .861, p < .001 - stat. sig. dif. from normal
  shapiro.test(dataPANAS_SA$PANASN_Post) # W = .738, p < .001 - stat. sig. dif. from normal
  shapiro.test(dataPANAS_SA$PANASN_Change) # W = .976, p = = .435  - stat. sig. dif. from normal
  
  # non parametric test to be carried out.
  
  # descriptives #
  
  mean(dataPANAS_SA$PANASN_Pre) # 5.00
  sd(dataPANAS_SA$PANASN_Pre) # 4.10
  median(dataPANAS_SA$PANASN_Pre) # 4.0
  
  
  mean(dataPANAS_SA$PANASN_Post) # 3.30
  sd(dataPANAS_SA$PANASN_Post) # 4.23
  median(dataPANAS_SA$PANASN_Post) # 2.0
  
  # test # 
  Wilcox_PANASN <- wilcox.test(dataPANAS_SA$PANASN_Pre, dataPANAS_SA$PANASN_Post, paired = TRUE)
  Wilcox_PANASN #output result
  PANASN_diff <- c(dataPANAS_SA$PANASN_Pre - dataPANAS_SA$PANASN_Post) #create the differences
  PANASN_diff <- PANASN_diff[ PANASN_diff!=0 ] #delete all differences equal to zero
  PANASN_diff_rank <- rank(abs(PANASN_diff))  # create difference ranks
  PANASN_diff_rank_sign <- PANASN_diff_rank * sign(PANASN_diff) # give difference correct sign
  PANASN_ranks_P <- sum(PANASN_diff_rank_sign[PANASN_diff_rank_sign > 0])  # sum positive ranks
  PANASN_ranks_N <- -sum(PANASN_diff_rank_sign[PANASN_diff_rank_sign < 0]) # sum negative ranks
  
  PANASN_ranks_P # used in effect size calculation (Kerby)
  PANASN_ranks_N # used in effect size calculation (Kerby)
  
  # effect size #
  Zstat_PANASN<-qnorm(Wilcox_PANASN$p.value/2) #Z score
  Zstat_PANASN #print the Z-score
  PANASN_Bf_pval <- Wilcox_PANASN$p.value * 3 # Bonferroni correction
  PANASN_Bf_pval  # p = .047
  PANASN_rR <- abs(Zstat_PANASN)/sqrt(47*2) 
  # Effect size (Rosenthal) - more conservative effect size. 
  PANASN_rR # .25
  PANASN_rK <- ((PANASN_ranks_P/(PANASN_ranks_P+PANASN_ranks_N))-(PANASN_ranks_N/(PANASN_ranks_P+PANASN_ranks_N))) 
  # Effect size (Kerby) - Less conservative. 
  abs(PANASN_rK) # .44
}
    
    # PANAS ANOVA ####
    
    # PANAS+ 
    require(nparLD)
    PANASdata_long <- data_long[complete.cases(data_long),]
    ANOVAPANASdata_long <- subset(PANASdata_long, ave(Participant_Code, Participant_Code, FUN = length) > 1)
    PANASP.f1f1np <- nparLD(PANASP ~ FactRT * FactPP, data = ANOVAPANASdata_long, subject = "Participant_Code", description = FALSE) 
    plot(PANASP.f1f1np)
    
    summary(PANASP.f1f1np)
    
    PANASP_ANOVA <- f1.ld.f1(ANOVAPANASdata_long$PANASP, ANOVAPANASdata_long$FactPP, ANOVAPANASdata_long$FactRT, ANOVAPANASdata_long$Participant_Code)
    
    PANASP_ANOVA$RTE
    # RTE < .5 means there is less than 50% chance of randomly choosing a participant from this sample with a higher than average PANAS+.
    # RTE > .5 means there is greater than 50% chance of randomly choosing a participant from this sample with a higher than average PANAS+.
    
    PANASP_ANOVA$case2x2
    #             Statistic  p-value(N)       df   p-value(T)
    # Group       -0.3869925 6.987618e-01 93.92600 6.996372e-01    No sig effect of group
    # Time        -6.0316593 1.622846e-09 92.42517 3.311585e-08    Sig effect of time
    # Group:Time   1.942023  5.213437e-02 94.83816 5.510160e-02    No sig interaction effect
    
    PANASP_ANOVA$ANOVA.test 
    #             Statistic  df     p-value
    # Group       0.1497632   1 6.987618e-01
    #  Time      36.3809140   1 1.622846e-09
    #  Group:Time 1.3027492   1 2.537117e-01
    
    # Significant Main Effect Measurement Occasion (p < .001) but not group Group (p = .700)
    # No Significant interaction effect (p = .055)
    
    PANASP_ANOVA$ANOVA.test.mod.Box  # Whole model. 
    #        Statistic     df1      df2     p-value
    # Group  0.1497632       1    95.98559  0.6996372
    
    # The onecovahomog function from npsm
    # 'yuen', 'Kruskal-Wallis' and ' Exact Wilcoxon-Mann-Whitney'from WRS2
    
    ## NPSM ANCOVA results:  ###
    library("npsm")
    ANCOVAdata=data[,c('SB6_Post','SA_Ctrl')] ## Data for ANOVA - Post-SB6 column 1 and Group in column 2
    xcov<-cbind(data['SB6_Pre']) # Covariate - in this case pre-SB6
    onecovahomog(2,ANCOVAdata,xcov,print.table=TRUE) # 2 levels, Post-SB6 by Group, with Pre-SB6 as Covariates
    # There is not a significant effect of group on post-SB6 response after controlling for pre-SB6 response. F(1,98) = 1.81, p = .18 (i.e. no interaction effect)
    
    
    
    ## WRS2 Yuen 
    library("WRS2")
    yuen(PANASP_Change ~ SA_Ctrl, data = data)
    # Two-tailed Yuen-Welch Test (timmed-mean difference) t(58.3) = 2.20, p = .606, 
    # TMD = -.5199 95%CI [-4.0417, 2.3819], d =  0.09
    # No significant effect of group.
    
    ## KW Test 
    kruskal.test(PANASP_Change ~ SA_Ctrl, data = data)
    # chi-squared = 0.433, p = .511 - No significant difference between the groups, 
    
    ## Exact Wilcoxon-Mann-Whitney
    library("exactRankTests")
    wilcox.exact(PANASP_Change ~ SA_Ctrl, data = data, conf.int = TRUE, conf.level = 0.95)
    ## W=1084, p = .511. Estimated difference of Church v.s. Sunday Assembly = -1.000 95% CI [-4,000, 2.000]
    # None of the tests suggest a significant effect of group. 
    
    
    ## Feys (2016). Nonparametric Tests for the Interaction in Two-way Factorial Designs Using R, 
    ## The R Journal Volume 8(1):367-378 
    ## DOI: 10.32614/RJ-2016-027
    
    
    # PANAS-
    PANASN.f1f1np <- nparLD(PANASN ~ FactRT * FactPP, data = ANOVAPANASdata_long, subject = "Participant_Code", description = FALSE) 
    plot(PANASN.f1f1np)
    
    summary(PANASN.f1f1np)
    
    PANASN_ANOVA <- f1.ld.f1(ANOVAPANASdata_long$PANASN, ANOVAPANASdata_long$FactPP, ANOVAPANASdata_long$FactRT, ANOVAPANASdata_long$Participant_Code)
    
    PANASN_ANOVA$RTE
    # RTE < .5 means there is less than 50% chance of randomly choosing a participant from this sample with a higher than average PANAS-.
    # RTE > .5 means there is greater than 50% chance of randomly choosing a participant from this sample with a higher than average PANAS-.
    
    PANASN_ANOVA$case2x2
    #             Statistic  p-value(N)       df   p-value(T)
    # Group      -5.1280163 2.928111e-07 91.74162 1.621034e-06    Sig effect of group
    # Time        5.5051584 3.688364e-08 75.77492 4.829054e-07    Sig effect of time
    # Group:Time -0.7249341 4.684925e-01 75.77492 4.707252e-01    No sig interaction effect
    
    PANASN_ANOVA$ANOVA.test 
    #             Statistic  df     p-value
    #  Group      26.2965513  1 2.928111e-07
    #  Time       30.3067695  1 3.688364e-08
    #  Group:Time  0.5255294  1 4.684925e-01
    
    # Significant Main Effect Measurement Occasion (p < .001) and Group (p < .001)
    # No Significant interaction effect (p = .468)
    
    PANASN_ANOVA$ANOVA.test.mod.Box  # Whole model. 
    #        Statistic     df1   df2      p-value
    # Group  26.29655       1   91.74162  1.621034e-06
    
    
    ## Figure 3 - PANAS GRAPHS ####
    
    # PANAS+ Interaction box plot (Figure 3a)


    PANASPInt <- ddply(ANOVAPANASdata_long,.(FactPP,FactRT),summarise, val = mean(PANASP))
    Fig3a<- ggplot(ANOVAPANASdata_long, aes(x = FactPP, y = PANASP, colour = FactRT)) + 
      geom_boxplot(position=position_dodge(1), notch = "TRUE", outlier.shape = NA) +
      geom_point(data = PANASPInt, aes(y = val)) +
      geom_line(data = PANASPInt, aes(y = val, group = FactRT)) + 
      theme_bw()  + 
      scale_x_discrete(limits=c("Pre-Ritual", "Post-Ritual")) +
      xlab("Measurement Occasion") +
      ylab("PANAS+") +  
      labs(colour = "Ritual Group") + 
      theme(panel.border = element_blank(), panel.grid.major = element_blank(),panel.grid.minor = element_blank(), 
            axis.line = element_line(colour = "black"))+
      theme(axis.text=element_text(size=12),
            axis.title=element_text(size=12), 
            legend.text = element_text(size=12),
            legend.title = element_text(size=12))
    
    
    # PANAS- Interaction box plot (Figure 3b)
    PANASNInt <- ddply(ANOVAPANASdata_long,.(FactPP,FactRT),summarise, val = mean(PANASN))
    Fig3b <- ggplot(ANOVAPANASdata_long, aes(x = FactPP, y = PANASN, colour = FactRT)) + 
      geom_boxplot(position=position_dodge(1), notch = "TRUE", outlier.shape = NA) +
      geom_point(data = PANASNInt, aes(y = val)) +
      geom_line(data = PANASNInt, aes(y = val, group = FactRT)) + 
      theme_bw()  + 
      scale_y_continuous(limits = c(0,13)) +
      scale_x_discrete(limits=c("Pre-Ritual", "Post-Ritual")) +
      xlab("Measurement Occasion") +
      ylab("PANAS-") +  
      labs(colour = "Ritual Group") + 
      theme(panel.border = element_blank(), panel.grid.major = element_blank(),panel.grid.minor = element_blank(), 
            axis.line = element_line(colour = "black"))+
      theme(axis.text=element_text(size=12),
            axis.title=element_text(size=12), 
            legend.text = element_text(size=12),
            legend.title = element_text(size=12))
    
    
    require(patchwork)  # plot grouping tool (Figure 3)
    Fig3 <- Fig3a / Fig3b # put plot 3a above 3b 
    Fig3 + plot_annotation(tag_levels = 'a') # label them a and b. 
    

### Hypothesis 3  - Relationship between SB6 and Affect ----

    SA_only_data <- read.csv("SA data only - WIDE.csv", header = TRUE) # 

    SA_reg_data <- SA_DUREL_data[complete.cases(SA_only_data), ] # Exclude NAs so addition of extra variables leads to same number of participants
    # differing number of missing values across variables leads to issues with regression comparisons in the stepmodel.
    length(SA_reg_data$PANASP_Pre) # N = 47
    
# Standardising variables
SA_reg_data <- 
  SA_reg_data %>% 
  mutate(PANASPZ = (PANASP_Change - mean(PANASP_Change, na.rm=T))/sd(PANASP_Change, na.rm=T)) %>% #grand-mean centred and standardised
  mutate(PANASNZ = (PANASN_Change - mean(PANASN_Change, na.rm=T))/sd(PANASN_Change, na.rm=T)) %>% 
  mutate(SB6Z = (SB6_Change - mean(SB6_Change, na.rm=T))/sd(SB6_Change, na.rm=T)) %>% 
  mutate(SB6PreZ = (SB6_Pre - mean(SB6_Pre, na.rm=T))/sd(SB6_Pre, na.rm=T)) %>% 
  mutate(SB6PostZ = (SB6_Post - mean(SB6_Post, na.rm=T))/sd(SB6_Post, na.rm=T)) %>% 
  mutate(AgeC = (Age - mean(Age, na.rm=T))) %>% # Just grand-mean centred
  mutate(EducationZ = (Education  - mean(Education, na.rm=T))/sd(Education, na.rm=T)) %>%
  mutate(BiggerZ = (Connected_Bigger  - mean(Connected_Bigger, na.rm=T))/sd(Connected_Bigger, na.rm=T)) %>%  
  mutate(MonthsC = (Months  - mean(Months, na.rm=T))) %>%
  mutate(MeetingZ = (SecDUREL_Meetings  - mean(SecDUREL_Meetings, na.rm=T))/sd(SecDUREL_Meetings, na.rm=T)) %>%    
  mutate(OtherZ = (SecDUREL_Other  - mean(SecDUREL_Other, na.rm=T))/sd(SecDUREL_Other, na.rm=T)) %>%  
  mutate(PrivateZ = (SecDUREL_Private  - mean(SecDUREL_Private, na.rm=T))/sd(SecDUREL_Private, na.rm=T)) %>%  
  mutate(RelZ = (Religiosity  - mean(Religiosity, na.rm=T))/sd(Religiosity, na.rm=T)) %>%
  mutate(SpiritZ = (Spirituality  - mean(Spirituality, na.rm=T))/sd(Spirituality, na.rm=T))


# Key:
# ___Z = Standardised 
# ___C = Mean-Centred 

{# Figure 4 - SA Correlation Plot ####

BondingChangeZ <- as.numeric(SA_reg_data$SB6Z)
PosAffectChangeZ <- as.numeric(SA_reg_data$PANASPZ)
NegAffectChangeZ <- as.numeric(SA_reg_data$PANASNZ)
MonthAttend <- as.numeric(SA_reg_data$MonthsC)
ConnectSomethBiggerZ <- as.numeric(SA_reg_data$BiggerZ)
ReligiosityZ <- as.numeric(SA_reg_data$RelZ)
SpiritualityZ <- as.numeric(SA_reg_data$SpiritZ)


correlationplot <- data.frame(BondingChangeZ, PosAffectChangeZ, NegAffectChangeZ, MonthAttend, ConnectSomethBiggerZ, ReligiosityZ, SpiritualityZ)
colnames(correlationplot) = c('BondingChange' ,'PosAffectChange' ,'NegAffectChange' ,'MonthAttend','ConnectSomethBigger' ,'Religiosity','Spirituality')
# Visualize List of factors to determine which columns to include in analysis

grouping = list(BondingChange =c(1), PosAffectChange = c(2), NegAffectChange = c(3), MonthAttend = c(4), ConnectSomethBigger = c(5), Religiosity = c(6), Spirituality = c(7))
require(qgraph)
CorBubblePlot <- qgraph(cor(correlationplot, use = 'na.or.complete')
                     , minimum="sig"  # only show connections which are significant
                     , groups = grouping # group nodes in an appropriate manner
                     , legend = TRUE # provide a legend
                     , legend.cex = 0.53
                     , layoutOffset = c(-0.12,0) # move graph so legend is not covering it
                     , layout="spring"  # colour scheme
                     , graph = "cor"  # correlation plot
                     , vTrans = 180 # give nodes some transparency, so labels are clearer (out of 255)
                     , sampleSize = 49 #number of participants
                     , edge.labels = T # Provide the r-value in the connection
                     , edge.label.bg =T # Give a background to the r-value, so it is more easily read.
                     , edge.label.margin = 0.02 # give the background some margin
                     , edge.label.position = 0.5) # Give a background to the r-value, so it is more easily read.

}

# Basic moodel for PANAS predicting SB6 
model = lm(SB6Z ~ PANASPZ + PANASNZ,
            data = SA_reg_data)
summary(model)
confint(model)
apa.reg.table(model) # basis for Table 1
# PANAS+ is the only significant predictor  R^2 = .432 [.19, .58]
lm.beta(model) # get the beta values to more than 2.d.p.


## Assumptions of Model ## 
## A:Mean of residuals is close to 0
mean(model$residuals) # this assumption holds

## A: Homoscedacisity and Normality 
autoplot(model)  
# Resid v.s. Fitted shows assumption holds
# Q-Q Plot (top right) appears close to Normal. 


## A: The X variable and residuals are uncorrelated
cor.test (SA_reg_data$PANASPZ, model$residuals) # assumption holds
cor.test (SA_reg_data$PANASNZ, model$residuals) # assumption holds

## A: Durbin Watson (Autocorrelation)  
dwtest(model) # DW = 2.25, p = 0.798. Data not auto-correlated. Assumption holds

## A: Positive variability
var(SA_reg_data$PANASPZ) #assumption holds
var(SA_reg_data$PANASNZ) #assumption holds


## A: No multicolineatrity 
require(car)
vif(model)
# low VIF. Little multi-colinearity.


### Exploratory Analysis  - Stepwise Regression ----

#stepwise regression analysis for exploratory variables
# There are 2 main ways to run a stepwise regression, using the MASS package or olsrr package.  
library(MASS)
stepwisedata <- select(SA_reg_data, SB6Z, SB6PreZ, PANASPZ, PANASNZ, BiggerZ, MonthsC, AgeC, EducationZ, RelZ, SpiritZ) #choose which variables to include 
full.model <- lm(SB6Z ~., data = stepwisedata) #create the full model with all variables

#stepAIC function uses low AIC as criteron for best model. 
step.model <- stepAIC(full.model,  # the model.   
                      direction = "both", #use both forward- and backward-selection for the stepwise regression
                      trace = T) # put F to no longer show the steps. 
step.model$anova # shows how the predictors were removed (right column shows how much lower AIC is without predictor)
summary(step.model) # show the final step model
# SB6 baseline, Positive affect change, connection to something bigger and age should be included in the model
# While improving the model, Age is not significant predictor. Other 3 variables are significant
#F(4,42) = 23.67, p <.001
apa.reg.table(step.model)  # basis for Table 2
# R2 = .693 95% CI = [.48, .77]

## Assumptions of step.model
    require(olsrr)
    # Assumption: Heteroskedasticity (check of constant variance)
    ols_test_breusch_pagan(step.model) # test heteroskedasticity of dependent variable. Not significant (assumption holds)
    ols_test_breusch_pagan(step.model,  # model
                           rhs= T, # use independent variables
                           multiple = T) # perform multiple tests (not corrected for multiple comparisons)
    # the variance is constant (assumption holds)
    
    # # Assumption: Check for multivariate normality
    ols_plot_resid_qq(step.model) # looks mostly normal, some skewness at the low end (assumption may hold)
    
    ols_plot_resid_lev (step.model) # 2 possible outliers, and 1 value providing leverage
    ols_plot_resid_fit_spread(step.model) # Spread of residuals is not wider than centred fit. Assumption not violated. 
    ols_correlations(step.model)
    ols_plot_obs_fit(step.model) # black line shows R2 = 1. Red line shows actual R2. 
    ols_plot_diagnostics(step.model) # plots all diagnositc graphs. 

  ## A: Mean of residuals is close to 0
    mean(step.model$residuals) # this assumption holds
    

  ## A: The X variable and residuals are uncorrelated
    cor.test (stepwisedata$PANASPZ, step.model$residuals) # assumption holds
    cor.test (stepwisedata$BiggerZ, step.model$residuals) # assumption holds
    cor.test (stepwisedata$AgeC, step.model$residuals) # assumption holds
    cor.test (stepwisedata$SB6PreZ, step.model$residuals) # assumption holds
    
  ## A: Durbin Watson (Autocorrelation)  
    dwtest(step.model) # DW = 1.97, p = 0.471. Data not significantly auto-correlated. Assumption holds
    
    ## A: Positive variability
    var(stepwisedata$SB6PreZ) #assumption holds
    var(stepwisedata$PANASPZ) #assumption holds
    var(stepwisedata$BiggerZ) #assumption holds
    var(stepwisedata$AgeC) #assumption holds
    
  ## A: No multicolineatrity 
    vif(step.model) # low multicolinearity, assumption holds

### What about the 4 churches?  ####

Chr_only_data <- read.csv("Church data only - WIDE.csv", header = TRUE) #
    Chr_reg_data <- Chr_only_data[complete.cases(Chr_only_data), ] # Exclude NAs so addition of extra variables leads to same number of participants
    # differing number of missing values across variables leads to issues with regression comparisons in the stepmodel.
    Chr_reg_data <- Chr_reg_data[Chr_reg_data$Participant_ID != "AG06", ] # upon inspection, AG06 has no SB6 pre score
    length(Chr_reg_data$PANASP_Pre) # N = 47

Chr_reg_data <- 
  Chr_reg_data %>% 
  mutate(PANASPZ = (PANASP_Change - mean(PANASP_Change, na.rm=T))/sd(PANASP_Change, na.rm=T)) %>% #grand-mean centred and standardised
  mutate(PANASNZ = (PANASN_Change - mean(PANASN_Change, na.rm=T))/sd(PANASN_Change, na.rm=T)) %>% 
  mutate(SB6Z = (SB6_Change - mean(SB6_Change, na.rm=T))/sd(SB6_Change, na.rm=T)) %>% 
  mutate(SB6PreZ = (SB6_Pre - mean(SB6_Pre, na.rm=T))/sd(SB6_Pre, na.rm=T)) %>%
  mutate(AgeC = (Age - mean(Age, na.rm=T))) %>% # Just grand-mean centred
  mutate(EducationZ = (Education  - mean(Education, na.rm=T))/sd(Education, na.rm=T)) %>%
  mutate(BiggerZ = (Connected_Bigger  - mean(Connected_Bigger, na.rm=T))/sd(Connected_Bigger, na.rm=T)) %>%  
  mutate(MonthsC = (Months  - mean(Months, na.rm=T))) %>%
  mutate(DUREL_ORAZ = (DUREL_Church  - mean(DUREL_Church, na.rm=T))/sd(DUREL_Church, na.rm=T)) %>%    
  mutate(DUREL_IRZ = (DUREL_3  - mean(DUREL_3, na.rm=T))/sd(DUREL_3, na.rm=T)) %>%  
  mutate(DUREL_NORAZ = (DUREL_Private  - mean(DUREL_Private, na.rm=T))/sd(DUREL_Private, na.rm=T)) %>%  
  mutate(RelZ = (Religiosity  - mean(Religiosity, na.rm=T))/sd(Religiosity, na.rm=T))

# Key:
# ___Z = Standardised
# ___C = Mean-Centred 


{# Figure 5 - Chruch Correlation plot ####

Chr_BondingChangeZ <- as.numeric(Chr_reg_data$SB6Z)
Chr_PosAffectChangeZ <- as.numeric(Chr_reg_data$PANASPZ)
Chr_NegAffectChangeZ <- as.numeric(Chr_reg_data$PANASNZ)
Chr_MonthAttend <- as.numeric(Chr_reg_data$MonthsC)
Chr_ConnectSomethBiggerZ <- as.numeric(Chr_reg_data$BiggerZ)
Chr_ReligiosityZ <- as.numeric(Chr_reg_data$RelZ)


Chr_correlationplot <- data.frame(Chr_BondingChangeZ, Chr_PosAffectChangeZ, Chr_NegAffectChangeZ, Chr_MonthAttend, Chr_ConnectSomethBiggerZ, Chr_ReligiosityZ)
colnames(Chr_correlationplot) = c('BondingChange' ,'PosAffectChange' ,'NegAffectChange' ,'MonthAttend','ConnectSomethBigger' ,'Religiosity')
# Visualize List of factors to determine which columns to include in analysis

grouping = list(BondingChange =c(1), PosAffectChange = c(2), NegAffectChange = c(3), MonthAttend = c(4), ConnectSomethBigger = c(5), Religiosity = c(6))

Chr_CorBubblePlot <- qgraph(cor(Chr_correlationplot, use = 'na.or.complete')
                        , minimum="sig"  # only show connections which are significant
                        , groups = grouping # group nodes in an appropriate manner
                        , legend = TRUE # provide a legend
                        , legend.cex = 0.7
                        , layoutOffset = c(-0.1,-0.1) # move graph so legend is not covering it
                        , layout="spring"  # colour scheme
                        , graph = "cor"  # correlation plot
                        , vTrans = 180 # give nodes some transparency, so labels are clearer (out of 255)
                        , sampleSize = 49 #number of participants
                        , edge.labels = T # Provide the r-value in the connection
                        , edge.label.bg =T # Give a background to the r-value, so it is more easily read.
                        , edge.label.margin = 0.02 # give the background some margin
                        , edge.label.position = 0.5) # Give a background to the r-value, so it is more easily read.
}

library(MASS)
Chr_stepwisedata <- select(Chr_reg_data, SB6Z, SB6PreZ, PANASPZ, PANASNZ, BiggerZ, MonthsC, AgeC, EducationZ, RelZ) #choose which variables to include 
Chr_full.model <- lm(SB6Z ~., data = Chr_stepwisedata) #create the full model with all variables

#stepAIC function uses low AIC as criteron for best model. 
Chr_step.model <- stepAIC(Chr_full.model,  # the model.   
                      direction = "both", #use both forward- and backward-selection for the stepwise regression
                      trace = T) # put F to no longer show the steps. 
Chr_step.model$anova # shows how the predictors were removed (right column shows how much lower AIC is without predictor)
summary(Chr_step.model) # show the final step model
# SB6 baseline, Positive affect change, connection to something bigger and age should be included in the model
# While improving the model, Age is not significant predictor. Other 3 variables are significant
#(F(5,41) = 6.90, p <.001, R2 = .457, R2Adj = .391)
apa.reg.table(Chr_step.model)
# R2 = .457**, 95% CI [.16,.57]


## Assumptions Church Stepwise Model ## 

## A:Mean of residuals is close to 0
mean(Chr_step.model$residuals) # this assumption holds

# Assumption: Heteroskedasticity (check of constant variance)
ols_test_breusch_pagan(step.model) # test heteroskedasticity of dependent variable. Not significant (assumption holds)
ols_test_breusch_pagan(step.model,  # model
                       rhs= T, # use independent variables
                       multiple = T) # perform multiple tests (not corrected for multiple comparisons)
# the variance is constant (assumption holds)


# # Assumption: Check for multivariate normality
ols_plot_resid_qq(Chr_step.model) # looks mostly normal, some deviation from diagonal at the top end (assumption may hold)

ols_plot_resid_lev (Chr_step.model) # 2 possible outliers, and 5 values providing some leverage
ols_plot_resid_fit_spread(Chr_step.model) # Spread of residuals is not wider than centred fit. Assumption not violated. 
ols_correlations(Chr_step.model)
ols_plot_obs_fit(Chr_step.model) # black line shows R2 = 1. Red line shows actual R2.  
ols_plot_diagnostics(Chr_step.model) # plots all diagnositc graphs. 

## A: The X variable and residuals are uncorrelated
cor.test (Chr_stepwisedata$PANASPZ, Chr_step.model$residuals) # assumption holds
cor.test (Chr_stepwisedata$PANASNZ, Chr_step.model$residuals) # assumption holds
cor.test (Chr_stepwisedata$BiggerZ, Chr_step.model$residuals) # assumption holds
cor.test (Chr_stepwisedata$MonthsC, Chr_step.model$residuals) # assumption holds
cor.test (Chr_stepwisedata$SB6PreZ, Chr_step.model$residuals) # assumption holds

## A: Durbin Watson (Autocorrelation)  
dwtest(Chr_step.model) # DW = 2.06, p = 0.561. Data not significantly auto-correlated. Assumption holds

## A: Positive variability
var(Chr_stepwisedata$SB6PreZ) #assumption holds
var(Chr_stepwisedata$PANASPZ) #assumption holds
var(Chr_stepwisedata$PANASNZ) #assumption holds
var(Chr_stepwisedata$BiggerZ) #assumption holds
var(Chr_stepwisedata$MonthsC) #assumption holds

## A: No multicolineatrity 
vif(Chr_step.model) # low multicolinearity, assumption holds
