# Supplementary material for: United on Sunday: The effects of secular rituals on social bonding and affect
Source: PLoS One. 2021 Jan 27;16(1):e0242546. doi: 10.1371/journal.pone.0242546 (PMC7840012; doi:10.1371/journal.pone.0242546)
Supplement: S1 Data — (CSV) [file pone.0242546.s004.csv]

Participant_ID	Connected_Pre	Emo_Close_Pre	Trust_Pre	Like_Pre	Common_Pre	IOS_Pre	SB5_Pre	SB6_Pre	Connected_Post	Emo_Close_Post	Trust_Post	Like_Post	Common_Post	IOS_Post	SB5_Post	SB6_Post
ZA01	2	1	3	2	3	1	2.2	2	3	2	2	3	5	1	3	2.666666667
ZA03	5	4	6	6	5	4	5.2	5	6	5	6	6	6	5	5.8	5.666666667
ZA04	1	1	3	4	3	1	2.4	2.166666667	4	4	3	4	5	4	4	4
ZA05	6	6	6	7	6	7	6.2	6.333333333	7	7	6	7	6	7	6.6	6.666666667
ZA06	6	6	6	6	6	6	6	6	6	6	6	6	6	6	6	6
ZA07	5	5	6	5	4	5	5	5	5	4	5	5	4	6	4.6	4.833333333
ZA08	1	1	2	2	2	1	1.6	1.5	2	1	2	3	3	2	2.2	2.166666667
ZA09	5	6	5	7	6	5	5.8	5.666666667	5	6	5	6	6	5	5.6	5.5
ZA10	3	3	4	5	3	3	3.6	3.5	4	4	5	5	2	3	4	3.833333333
ZA11	3	1	7	4	3	2	3.6	3.333333333	2	3	7	4	1	2	3.4	3.166666667
ZA12	4	2	3	4	2	2	3	2.833333333	4	3	3	4	2	2	3.2	3
ZA13	2	3	4	5	4	3	3.6	3.5	5	5	4	5	5	4	4.8	4.666666667
ZB01	5	5	7	7	4	5	5.6	5.5	6	6	7	6	5	6	6	6
ZB03	3	2	4	5	5	4	3.8	3.833333333	4	4	6	6	6	5	5.2	5.166666667
ZB04	7	7	7	7	5	7	6.6	6.666666667	7	7	7	7	6	7	6.8	6.833333333
ZB05	6	5	6	5	5	5	5.4	5.333333333	6	6	7	6	6	7	6.2	6.333333333
ZB06	5	5	6	6	6	4	5.6	5.333333333	6	6	6	6	6	5	6	5.833333333
ZB07	3	3	6	6	5	2	4.6	4.166666667	6	6	7	7	6	6	6.4	6.333333333
ZB08	5	3	6	6	6	3	5.2	4.833333333	5	5	6	6	6	5	5.6	5.5
ZB09	6	6	6	7	6	5	6.2	6	7	7	6	7	7	6	6.8	6.666666667
ZB10	7	5	6	6	7	3	6.2	5.666666667	6	6	6	6	6	4	6	5.666666667
ZB11	4	4	4	6	5	4	4.6	4.5	5	5	5	6	4	5	5	5
ZB12	2	3	3	2	3	2	2.6	2.5	6	5	5	5	5	6	5.2	5.333333333
ZB13	4	4	5	6	5	3	4.8	4.5	6	5	5	6	7	4	5.8	5.5
ZB14	4	4	4	5	5	3	4.4	4.166666667	5	5	5	5	5	4	5	4.833333333
ZB15	2	2	4	4	4	2	3.2	3	2	2	3	4	3	2	2.8	2.666666667
ZB16	5	5	6	6	6	7	5.6	5.833333333	4	5	6	6	5	7	5.2	5.5
ZB20	3	3	2	4	4	2	3.2	3	5	4	4	5	5	3	4.6	4.333333333
ZC01	4	4	6	5	5	5	4.8	4.833333333	5	4	6	6	5	5	5.2	5.166666667
ZC02	3	3	3	4	4	3	3.4	3.333333333	5	4	5	5	5	4	4.8	4.666666667
ZC03	4	3	4	4	3	5	3.6	3.833333333	2	2	3	4	3	4	2.8	3
ZC04	3	3	3	5	3	4	3.4	3.5	4	4	5	5	4	5	4.4	4.5
ZC05	3	3	4	4	4	2	3.6	3.333333333	4	4	4	5	4	2	4.2	3.833333333
ZC06	5	5	6	6	5	7	5.4	5.666666667	6	5	6	6	6	7	5.8	6
ZC07	2	2	3	2	3	2	2.4	2.333333333	5	4	5	5	5	4	4.8	4.666666667
ZC08	5	3	5	6	6	5	5	5	5	5	6	6	6	6	5.6	5.666666667
ZC09	6	5	6	6	5	6	5.6	5.666666667	6	6	6	6	5	6	5.8	5.833333333
ZC10	4	2	4	4	4	2	3.6	3.333333333	5	4	5	5	5	3	4.8	4.5
ZD01	3	2	6	6	5	2	4.4	4	5	6	7	6	5	3	5.8	5.333333333
ZD02	5	5	6	6	5	3	5.4	5	4	5	5	6	5	4	5	4.833333333
ZD03	5	5	5	5	4	5	4.8	4.833333333	6	5	5	6	5	6	5.4	5.5
ZD04	3	4	5	6	3	3	4.2	4	6	6	6	7	6	5	6.2	6
ZD05	6	5	6	6	6	3	5.8	5.333333333	7	7	7	6	6	5	6.6	6.333333333
ZD06	2	2	3	3	3	1	2.6	2.333333333	3	3	4	4	3	2	3.4	3.166666667
ZD07	4	4	6	5	4	4	4.6	4.5	5	5	5	6	6	3	5.4	5
ZD08	4	5	6	6	3	2	4.8	4.333333333	5	5	4	4	3	1	4.2	3.666666667
ZD09	3	3	3	4	4	2	3.4	3.166666667	6	5	5	5	5	4	5.2	5
ZD10	5	6	5	6	5	5	5.4	5.333333333	6	7	7	7	6	5	6.6	6.333333333
ZD11	3	2	5	5	5	2	4	3.666666667	5	4	5	5	5	2	4.8	4.333333333
