# Supplementary material for: United on Sunday: The effects of secular rituals on social bonding and affect
Source: PLoS One. 2021 Jan 27;16(1):e0242546. doi: 10.1371/journal.pone.0242546 (PMC7840012; doi:10.1371/journal.pone.0242546)
Supplement: S3 Data — (CSV) [file pone.0242546.s006.csv]

Participant_Code	Pre_Post	SA_Ctrl	SB6	PANASP	PANASN
AC01	Pre	Church	6.333333333	45	0
AC02	Pre	Church	5.833333333	26	4
AC03	Pre	Church	5.666666667	17	0
AC10	Pre	Church	3.333333333	19	11
AC111	Pre	Church	5	29	0
AC12	Pre	Church	4.833333333	42	2
AC13	Pre	Church	5	26	9
AC14	Pre	Church	2.666666667	16	1
AC21	Pre	Church	4.666666667	13	0
AC22	Pre	Church	5.833333333	30	0
AC23	Pre	Church	5.166666667	22	1
AC24	Pre	Church	4.5	22	3
AC25	Pre	Church	2.166666667	31	5
AG01	Pre	Church	4.5	17	0
AG02	Pre	Church	6.166666667	47	0
AG03	Pre	Church	6.666666667	35	1
AG07	Pre	Church	7	29	0
AG08	Pre	Church	4.666666667	7	1
AG09	Pre	Church	6	30	1
AG10	Pre	Church	7	49	0
AG12	Pre	Church	5.333333333	34	2
AG13	Pre	Church	4.333333333	23	0
AG15	Pre	Church	5.833333333	19	4
AG16	Pre	Church	3.166666667	19	0
AG17	Pre	Church	2.333333333	22	3
AG18	Pre	Church	5.5	29	6
AG19	Pre	Church	3.833333333	8	2
AG21	Pre	Church	5.333333333	22	7
AK01	Pre	Church	4.166666667	17	2
AK02	Pre	Church	4.833333333	25	0
AK03	Pre	Church	5	31	0
AK04	Pre	Church	5.166666667	26	0
AK05	Pre	Church	6.333333333	43	0
AK06	Pre	Church	5.5	37	1
AK07	Pre	Church	5	32	3
AK08	Pre	Church	4.666666667	31	4
AK09	Pre	Church	5	26	3
AK10	Pre	Church	4.666666667	9	1
AK12	Pre	Church	4	12	16
AK14	Pre	Church	3.333333333	34	0
AN01	Pre	Church	4.666666667	21	7
AN02	Pre	Church	5.666666667	31	0
AN10	Pre	Church	6	32	1
AN11	Pre	Church	5	24	0
AN12	Pre	Church	3.166666667	22	0
AN13	Pre	Church	4.833333333	15	3
AN14	Pre	Church	5.166666667	22	10
AN15	Pre	Church	5.5	35	1
AN18	Pre	Church	6.166666667	34	0
AC01	Post	Church	6.5	50	0
AC02	Post	Church	5.666666667	32	4
AC03	Post	Church	5.5	20	0
AC10	Post	Church	3.166666667	15	8
AC111	Post	Church	5.333333333	36	1
AC12	Post	Church	5	39	0
AC13	Post	Church	6	28	6
AC14	Post	Church	3.333333333	19	0
AC21	Post	Church	4.166666667	23	0
AC22	Post	Church	5.5	25	0
AC23	Post	Church	5.833333333	34	0
AC24	Post	Church	5.166666667	25	2
AC25	Post	Church	2.666666667	32	0
AG01	Post	Church	5.5	5	0
AG02	Post	Church	6	48	0
AG03	Post	Church	6.666666667	42	1
AG07	Post	Church	7	30	0
AG08	Post	Church	6.166666667	33	0
AG09	Post	Church	5.5	35	0
AG10	Post	Church	6.833333333	50	0
AG12	Post	Church	6.166666667	41	0
AG13	Post	Church	5	27	0
AG15	Post	Church	5.333333333	19	3
AG16	Post	Church	4	21	0
AG17	Post	Church	2.833333333	37	0
AG18	Post	Church	5.666666667	36	2
AG19	Post	Church	4	5	1
AG21	Post	Church	6.166666667	33	6
AK01	Post	Church	4.166666667	19	0
AK02	Post	Church	4.833333333	28	0
AK03	Post	Church	6	40	0
AK04	Post	Church	5	28	0
AK05	Post	Church	6.666666667	45	0
AK06	Post	Church	6.166666667	42	0
AK07	Post	Church	5.166666667	27	2
AK08	Post	Church	5.166666667	40	2
AK09	Post	Church	5	23	1
AK10	Post	Church	4.5	14	0
AK12	Post	Church	2.833333333	8	24
AK14	Post	Church	4.5	42	0
AN01	Post	Church	4.666666667	26	1
AN02	Post	Church	5.5	32	0
AN10	Post	Church	6.5	39	0
AN11	Post	Church	5.833333333	32	2
AN12	Post	Church	4.833333333	39	0
AN13	Post	Church	5.666666667	28	1
AN14	Post	Church	6	34	2
AN15	Post	Church	6.166666667	33	0
AN18	Post	Church	6.166666667	5	0
ZA01	Pre	SA	2	22	2
ZA03	Pre	SA	5	13	5
ZA04	Pre	SA	2.166666667	23	11
ZA05	Pre	SA	6.333333333	42	2
ZA06	Pre	SA	6	33	20
ZA07	Pre	SA	5	23	5
ZA08	Pre	SA	1.5	20	3
ZA09	Pre	SA	5.666666667	28	10
ZA10	Pre	SA	3.5	24	3
ZA11	Pre	SA	3.333333333	20	6
ZA12	Pre	SA	2.833333333	31	0
ZA13	Pre	SA	3.5	24	11
ZB01	Pre	SA	5.5	27	14
ZB03	Pre	SA	3.833333333	29	8
ZB04	Pre	SA	6.666666667	20	0
ZB05	Pre	SA	5.333333333	36	3
ZB06	Pre	SA	5.333333333	34	3
ZB07	Pre	SA	4.166666667	20	13
ZB08	Pre	SA	4.833333333	35	0
ZB09	Pre	SA	6	42	2
ZB10	Pre	SA	5.666666667	33	7
ZB11	Pre	SA	4.5	42	10
ZB12	Pre	SA	2.5	19	13
ZB13	Pre	SA	4.5	29	4
ZB14	Pre	SA	4.166666667	27	3
ZB15	Pre	SA	3	18	3
ZB16	Pre	SA	5.833333333	14	3
ZB20	Pre	SA	3	23	5
ZC01	Pre	SA	4.833333333	16	5
ZC02	Pre	SA	3.333333333	12	4
ZC03	Pre	SA	3.833333333	2	3
ZC04	Pre	SA	3.5	26	9
ZC05	Pre	SA	3.333333333	29	3
ZC06	Pre	SA	5.666666667	31	4
ZC07	Pre	SA	2.333333333	26	6
ZC08	Pre	SA	5	21	11
ZC09	Pre	SA	5.666666667	17	2
ZC10	Pre	SA	3.333333333	30	1
ZD01	Pre	SA	4	30	2
ZD02	Pre	SA	5	34	5
ZD03	Pre	SA	4.833333333	22	6
ZD04	Pre	SA	4	21	4
ZD05	Pre	SA	5.333333333	46	1
ZD06	Pre	SA	2.333333333	21	3
ZD07	Pre	SA	4.5	38	5
ZD08	Pre	SA	4.333333333	45	0
ZD09	Pre	SA	3.166666667	22	3
ZD10	Pre	SA	5.333333333	19	3
ZD11	Pre	SA	3.666666667	28	1
ZA01	Post	SA	2.666666667	18	9
ZA03	Post	SA	5.666666667	31	2
ZA04	Post	SA	4	31	22
ZA05	Post	SA	6.666666667	49	5
ZA06	Post	SA	6	43	9
ZA07	Post	SA	4.833333333	27	2
ZA08	Post	SA	2.166666667	17	0
ZA09	Post	SA	5.5	29	5
ZA10	Post	SA	3.833333333	27	2
ZA11	Post	SA	3.166666667	9	2
ZA12	Post	SA	3	28	3
ZA13	Post	SA	4.666666667	39	2
ZB01	Post	SA	6
ZB03	Post	SA	5.166666667	41	7
ZB04	Post	SA	6.833333333	12	0
ZB05	Post	SA	6.333333333	46	0
ZB06	Post	SA	5.833333333	41	0
ZB07	Post	SA	6.333333333	42	0
ZB08	Post	SA	5.5	40	0
ZB09	Post	SA	6.666666667	46	3
ZB10	Post	SA	5.666666667	43	0
ZB11	Post	SA	5	41	1
ZB12	Post	SA	5.333333333	41	3
ZB13	Post	SA	5.5	43	0
ZB14	Post	SA	4.833333333	31	4
ZB15	Post	SA	2.666666667	5	3
ZB16	Post	SA	5.5	17	8
ZB20	Post	SA	4.333333333	40	0
ZC01	Post	SA	5.166666667	13	1
ZC02	Post	SA	4.666666667	30	1
ZC03	Post	SA	3	5	4
ZC04	Post	SA	4.5	33	4
ZC05	Post	SA	3.833333333	33	1
ZC06	Post	SA	6	31	0
ZC07	Post	SA	4.666666667	42	3
ZC08	Post	SA	5.666666667	28	6
ZC09	Post	SA	5.833333333	22	1
ZC10	Post	SA	4.5	28	3
ZD01	Post	SA	5.333333333	29	2
ZD02	Post	SA	4.833333333	34	1
ZD03	Post	SA	5.5	22	14
ZD04	Post	SA	6	39	0
ZD05	Post	SA	6.333333333	48	1
ZD06	Post	SA	3.166666667	21	3
ZD07	Post	SA	5	39	10
ZD08	Post	SA	3.666666667	46	0
ZD09	Post	SA	5	32	7
ZD10	Post	SA	6.333333333	37	1
ZD11	Post	SA	4.333333333
