# Supplementary material for: United on Sunday: The effects of secular rituals on social bonding and affect
Source: PLoS One. 2021 Jan 27;16(1):e0242546. doi: 10.1371/journal.pone.0242546 (PMC7840012; doi:10.1371/journal.pone.0242546)
Supplement: S4 Data — (CSV) [file pone.0242546.s007.csv]

Participant_ID	SA_Ctrl	Ritual_Site_ID	Synchrony_Proxy	Length_mins	Total_Attend	Connected_Change	IOS_Change	Emo_Change	Trust_Change	Like_Change	Common_Change	SB6_Change	PANASP_Change	PANASN_Change	PANAS1_interested	PANAS1_distressed	PANAS1_excited	PANAS1_Upset	PANAS1_Strong	PANAS1_Guilty	PANAS1_Scared	PANAS1_Hostile	PANAS1_Enthusiastic	PANAS1_Proud	PANAS1_Irritable	PANAS1_Alert	PANAS1_Ashamed	PANAS1_Inspired	PANAS1_Nervous	PANAS1_Determined	PANAS1_Attentive	PANAS1_Jittery	PANAS1_Active	PANAS1_Afraid	PANASP_Pre	PANASN_Pre	SBpre_Connected	SBpre_Emo_close	SBpre_trust	SBpre_like	SBpre_common	SBpre_IOS	SB5_Pre	SB6_Pre	Religiosity	PANAS2_interested	PANAS2_distressed	PANAS2_excited	PANAS2_Upset
AC01	0	AC	62%	67	54	0	0	1	0	0	0	0.166666667	5	0	5	0	3	0	5	0	0	0	5	5	0	4	0	5	0	5	5	0	3	0	45	0	6	6	6	7	6	7	6.2	6.333333333	6	5	0	5	0
AC02	0	AC	62%	67	54	0	-1	0	1	-2	1	-0.166666667	6	0	4	0	1	0	3	0	0	0	3	0	1	4	1	3	1	2	4	1	2	0	26	4	6	6	6	5	6	6	5.8	5.833333333	7	4	1	3	0
AC03	0	AC	62%	67	54	0	0	0	-1	0	0	-0.166666667	3	0	3	0	0	0	0	0	0	0	2	5	0	2	0	1	0	0	2	0	2	0	17	0	6	5	7	7	5	4	6	5.666666667	5	2	0	0	0
AC10	0	AC	62%	67	54	-1	0	0	0	0	0	-0.166666667	-4	-3	4	2	2	1	1	1	2	0	2	0	1	2	1	2	1	1	3	1	2	1	19	11	4	3	4	4	3	2	3.6	3.333333333	6	2	1	2	1
AC111	0	AC	62%	67	54	1	1	0	1	0	-1	0.333333333	7	1	3	0	1	0	2	0	0	0	3	3	0	3	0	4	0	4	4	0	2	0	29	0	5	4	6	5	5	5	5	5	5	4	0	3	0
AC12	0	AC	62%	67	54	0	0	0	-1	2	0	0.166666667	-3	-2	5	0	5	0	5	0	0	0	5	1	0	5	0	3	1	4	4	0	5	1	42	2	5	4	7	6	3	4	5	4.833333333	2	5	0	1	0
AC13	0	AC	62%	67	54	1	1	1	1	1	1	1	2	-3	2	1	2	1	3	0	1	1	3	3	1	2	0	2	1	3	3	2	3	1	26	9	5	5	5	5	5	5	5	5	6	3	1	3	0
AC14	0	AC	62%	67	54	0	2	2	0	0	0	0.666666667	3	-1	3	0	1	0	2	0	0	0	1	1	0	2	0	1	1	1	2	0	2	0	16	1	3	1	3	5	2	2	2.8	2.666666667	4	2	0	1	0
AC21	0	AC	62%	67	54	-4	1	0	-1	1	0	-0.5	10	0	0	0	0	0	0	0	0	0	0	0	0	3	0	3	0	1	3	0	3	0	13	0	4	4	6	6	5	3	5	4.666666667	6	3	0	1	0
AC22	0	AC	62%	67	54	0	-1	0	0	0	-1	-0.333333333	-5	0	4	0	0	0	3	0	0	0	4	5	0	3	0	3	0	3	3	0	2	0	30	0	6	6	5	6	5	7	5.6	5.833333333	6	2	0	1	0
AC23	0	AC	62%	67	54	1	1	0	0	1	1	0.666666667	12	-1	4	0	1	0	3	1	0	0	2	0	0	3	0	2	0	1	3	0	3	0	22	1	5	5	6	6	5	4	5.4	5.166666667	6	4	0	2	0
AC24	0	AC	62%	67	54	0	1	0	0	1	2	0.666666667	3	-1	3	0	0	0	3	2	0	0	3	3	1	4	0	1	0	1	2	0	2	0	22	3	6	5	5	5	3	3	4.8	4.5	3	4	0	1	0
AC25	0	AC	62%	67	54	0	0	1	0	2	0	0.5	1	-5	3	0	3	1	3	1	0	0	4	4	0	4	1	1	1	3	3	1	3	0	31	5	2	2	2	4	2	1	2.4	2.166666667	5	5	0	2	0
AG01	0	AG	68%	64	187	1	2	2	0	0	1	1	-12	0	3	0	0	0	3	0	0	0	3	4	0	0	0	0	0	0	0	0	4	0	17	0	5	4	4	6	3	5	4.4	4.5	4	5	0	0	0
AG02	0	AG	68%	64	187	-1	0	0	1	-1	0	-0.166666667	1	0	5	0	4	0	4	0	0	0	5	4	0	5	0	5	0	5	5	0	5	0	47	0	7	6	6	6	5	7	6	6.166666667	6	5	0	5	0
AG03	0	AG	68%	64	187	0	0	0	0	0	0	0	7	0	5	0	2	0	4	0	0	0	4	0	0	2	0	4	1	4	5	0	5	0	35	1	7	7	6	7	6	7	6.6	6.666666667	5	5	0	2	0
AG06	0	AG	68%	64	187	6	6	6	6	5	6	5.833333333	11	-11	3	3	0	1	2	0	0	1	0	0	3	2	0	2	2	2	2	2	1	0	14	12	0	0	0	0	0	0	0	0	6	4	0	3	0
AG07	0	AG	68%	64	187	0	0	0	0	0	0	0	1	0	3	0	3	0	3	0	0	0	3	3	0	3	0	3	0	3	3	0	2	0	29	0	7	7	7	7	7	7	7	7	7	3	0	3	0
AG08	0	AG	68%	64	187	2	3	1	1	0	2	1.5	26	-1	1	0	0	0	1	0	0	0	1	1	1	0	0	0	0	1	1	0	1	0	7	1	5	3	5	6	5	4	4.8	4.666666667	6	3	0	2	0
AG09	0	AG	68%	64	187	0	-1	-1	0	0	-1	-0.5	5	-1	3	0	3	0	3	0	0	0	3	2	1	3	0	3	0	3	4	0	3	0	30	1	6	6	6	6	5	7	5.8	6	6	4	0	4	0
AG10	0	AG	68%	64	187	0	0	-1	0	0	0	-0.166666667	1	0	5	0	4	0	5	0	0	0	5	5	0	5	0	5	0	5	5	0	5	0	49	0	7	7	7	7	7	7	7	7	7	5	0	5	0
AG12	0	AG	68%	64	187	1	2	0	0	1	1	0.833333333	7	-2	4	0	5	0	2	0	0	0	5	3	0	4	1	3	1	2	4	0	2	0	34	2	5	4	6	6	5	6	5.2	5.333333333	6	4	0	4	0
AG13	0	AG	68%	64	187	0	1	0	0	2	1	0.666666667	4	0	4	0	1	0	0	0	0	0	3	1	0	4	0	3	0	1	4	0	2	0	23	0	4	4	6	5	4	3	4.6	4.333333333	4	2	0	1	0
AG15	0	AG	68%	64	187	0	-1	-1	-1	0	0	-0.5	0	-1	2	1	2	1	1	1	0	0	2	2	0	2	1	2	0	2	2	0	2	0	19	4	6	6	6	6	5	6	5.8	5.833333333	7	2	0	2	1
AG16	0	AG	68%	64	187	2	0	1	0	1	1	0.833333333	2	0	4	0	1	0	2	0	0	0	4	0	0	3	0	1	0	0	3	0	1	0	19	0	3	4	4	1	4	3	3.2	3.166666667	6	1	0	1	0
AG17	0	AG	68%	64	187	1	2	0	0	0	0	0.5	15	-3	4	0	1	0	2	0	1	0	4	0	0	0	0	1	1	4	4	1	2	0	22	3	3	2	4	1	1	3	2.2	2.333333333	6	4	0	1	0
AG18	0	AG	68%	64	187	1	1	-1	-1	0	1	0.166666667	7	-4	4	1	1	0	2	0	0	0	3	4	1	3	0	3	1	2	4	3	3	0	29	6	5	5	7	6	5	5	5.6	5.5	6	4	0	3	0
AG19	0	AG	68%	64	187	1	0	0	0	0	0	0.166666667	-3	-1	1	0	0	0	2	0	0	0	2	1	1	1	0	0	0	0	1	1	0	0	8	2	4	4	4	4	4	3	4	3.833333333	5	1	0	0	0
AG21	0	AG	68%	64	187	1	1	1	1	1	0	0.833333333	11	-1	4	1	3	0	3	0	1	0	2	3	1	1	0	2	1	2	1	2	1	1	22	7	5	5	5	5	5	7	5	5.333333333	5	4	0	3	0
AK01	0	AK	64%	90	64	-1	1	0	0	0	0	0	2	-2	3	0	1	0	1	0	1	0	2	0	0	2	0	1	0	3	3	0	1	1	17	2	5	3	5	5	4	3	4.4	4.166666667	1	2	0	1	0
AK02	0	AK	64%	90	64	0	0	-1	0	1	0	0	3	0	2	0	2	0	3	0	0	0	2	2	0	4	0	3	0	2	2	0	3	0	25	0	5	5	6	5	4	4	5	4.833333333	4	2	0	3	0
AK03	0	AK	64%	90	64	1	2	1	1	0	1	1	9	0	4	0	2	0	3	0	0	0	3	3	0	4	0	3	0	3	3	0	3	0	31	0	5	4	6	5	5	5	5	5	5	5	0	4	0
AK04	0	AK	64%	90	64	-1	0	0	0	0	0	-0.166666667	2	0	4	0	3	0	2	0	0	0	3	2	0	3	0	2	0	2	3	0	2	0	26	0	6	5	5	5	4	6	5	5.166666667	5	4	0	3	0
AK05	0	AK	64%	90	64	1	0	0	0	0	1	0.333333333	2	0	5	0	4	0	4	0	0	0	5	0	0	5	0	5	0	5	5	0	5	0	43	0	6	7	7	6	6	6	6.4	6.333333333	7	5	0	5	0
AK06	0	AK	64%	90	64	1	1	0	0	1	1	0.666666667	5	-1	5	0	1	0	4	0	0	0	4	1	0	5	0	3	1	4	5	0	5	0	37	1	5	5	6	6	5	6	5.4	5.5	7	5	0	3	0
AK07	0	AK	64%	90	64	0	1	0	0	0	0	0.166666667	-5	-1	4	1	3	1	2	0	0	0	3	3	0	3	0	4	0	3	3	0	4	1	32	3	5	4	5	5	4	7	4.6	5	6	3	0	2	0
AK08	0	AK	64%	90	64	1	1	0	0	0	1	0.5	9	-2	4	0	1	0	2	0	0	0	4	1	1	4	0	3	1	4	4	1	4	1	31	4	5	4	5	5	4	5	4.6	4.666666667	6	4	0	2	1
AK09	0	AK	64%	90	64	0	0	0	0	0	0	0	-3	-2	4	1	3	0	2	1	0	0	2	3	0	0	0	2	1	3	4	0	3	0	26	3	5	5	6	6	5	3	5.4	5	6	3	1	2	0
AK10	0	AK	64%	90	64	-1	1	-1	0	0	0	-0.166666667	5	-1	0	0	1	0	1	0	0	0	2	1	1	2	0	0	0	1	1	0	0	0	9	1	5	3	6	4	4	6	4.4	4.666666667	4	2	0	1	0
AK12	0	AK	64%	90	64	-1	-2	-1	-1	-1	-1	-1.166666667	-4	8	3	2	2	2	0	2	2	1	2	0	1	1	0	1	2	0	2	2	1	2	12	16	4	4	4	4	5	3	4.2	4	5	2	4	0	5
AK14	0	AK	64%	90	64	1	1	1	1	2	1	1.166666667	8	0	4	0	3	0	4	0	0	0	4	1	0	4	0	3	0	5	3	0	3	0	34	0	4	4	3	3	2	4	3.2	3.333333333	4	5	0	4	0
AN01	0	AN	60%	79	39	0	0	0	0	0	0	0	5	-6	3	2	1	1	1	0	0	0	1	2	1	2	1	1	1	4	3	1	3	0	21	7	5	5	5	5	5	3	5	4.666666667	5	3	0	1	0
AN02	0	AN	60%	79	39	0	0	0	-1	0	0	-0.166666667	1	0	5	0	1	0	2	0	0	0	5	2	0	3	0	3	0	3	4	0	3	0	31	0	6	5	6	6	5	6	5.6	5.666666667	7	5	0	1	0
AN10	0	AN	60%	79	39	1	1	0	0	1	0	0.5	7	-1	4	0	3	0	2	0	0	0	3	2	0	3	0	4	1	3	4	0	4	0	32	1	6	6	6	6	5	7	5.8	6	7	5	0	4	0
AN11	0	AN	60%	79	39	1	2	0	0	1	1	0.833333333	8	2	5	0	1	0	4	0	0	0	3	0	0	3	0	1	0	2	3	0	2	0	24	0	5	4	6	6	4	5	5	5	4	4	0	2	0
AN12	0	AN	60%	79	39	2	2	3	2	1	0	1.666666667	17	0	4	0	1	0	0	0	0	0	3	0	0	2	0	2	0	3	4	0	3	0	22	0	4	4	3	4	4	0	3.8	3.166666667	7	5	0	4	0
AN13	0	AN	60%	79	39	1	3	-1	0	0	2	0.833333333	13	-2	3	1	2	2	1	0	0	0	2	0	0	2	0	1	0	2	1	0	1	0	15	3	5	3	6	5	5	5	4.8	4.833333333	3	4	0	3	0
AN14	0	AN	60%	79	39	1	1	1	1	1	0	0.833333333	12	-8	3	0	2	0	1	0	2	0	3	1	2	2	1	2	3	2	3	1	3	1	22	10	5	5	5	5	5	6	5	5.166666667	5	4	0	3	0
AN15	0	AN	60%	79	39	2	1	1	-1	0	1	0.666666667	-2	-1	4	0	4	0	3	0	0	0	4	3	1	4	0	3	0	4	4	0	2	0	35	1	4	5	5	7	6	6	5.4	5.5	5	5	0	3	0
AN18	0	AN	60%	79	39	0	0	0	0	0	0	0	-29	0	4	0	4	0	3	0	0	0	5	2	0	4	0	2	0	4	3	0	3	0	34	0	6	6	6	6	6	7	6	6.166666667	7	5	0
ZA01	1	ZA	65%	69	48	1	0	1	-1	1	2	0.666666667	-4	7	4	0	3	0	1	0	0	0	3	2	1	3	0	2	0	1	3	1	0	0	22	2	2	1	3	2	3	1	2.2	2	1	4	1	3	1
ZA03	1	ZA	65%	69	48	1	1	1	0	0	1	0.666666667	18	-3	3	1	2	0	2	0	0	0	1	1	1	2	0	0	1	0	2	2	0	0	13	5	5	4	6	6	5	4	5.2	5	1	4	0	3	0
ZA04	1	ZA	65%	69	48	3	3	3	0	0	2	1.833333333	8	11	3	1	2	2	1	0	0	1	3	0	2	2	3	3	1	4	3	1	2	0	23	11	1	1	3	4	3	1	2.4	2.166666667	6	3	2	1	3
ZA05	1	ZA	65%	69	48	1	0	1	0	0	0	0.333333333	7	3	4	0	5	0	4	0	0	0	5	4	0	4	0	4	0	4	4	2	4	0	42	2	6	6	6	7	6	7	6.2	6.333333333	2	4	0	5	0
ZA06	1	ZA	65%	69	48	0	0	0	0	0	0	0	10	-11	3	2	2	1	4	1	2	0	3	4	2	4	2	3	5	5	3	5	2	0	33	20	6	6	6	6	6	6	6	6	1	5	1	4	0
ZA07	1	ZA	65%	69	48	0	1	-1	-1	0	0	-0.166666667	4	-3	4	0	1	0	1	0	1	0	3	2	0	3	0	2	2	2	3	1	2	1	23	5	5	5	6	5	4	5	5	5	1	5	0	3	0
ZA08	1	ZA	65%	69	48	1	1	0	0	1	1	0.666666667	-3	-3	4	0	2	0	1	0	1	0	3	1	0	3	0	1	1	1	2	1	2	0	20	3	1	1	2	2	2	1	1.6	1.5	1	2	0	1	0
ZA09	1	ZA	65%	69	48	0	0	0	0	-1	0	-0.166666667	1	-5	3	1	5	0	1	3	1	0	4	3	0	1	3	4	1	2	2	0	3	1	28	10	5	6	5	7	6	5	5.8	5.666666667	2	4	0	3	0
ZA10	1	ZA	65%	69	48	1	0	1	1	0	-1	0.333333333	3	-1	3	0	1	0	3	0	0	0	4	1	1	3	0	2	1	2	2	1	3	0	24	3	3	3	4	5	3	3	3.6	3.5	2	3	0	1	0
ZA11	1	ZA	65%	69	48	-1	0	2	0	0	-2	-0.166666667	-11	-4	3	2	1	0	0	0	0	0	1	3	0	1	0	3	1	4	4	3	0	0	20	6	3	1	7	4	3	2	3.6	3.333333333	1	1	0	0	0
ZA12	1	ZA	65%	69	48	0	0	1	0	0	0	0.166666667	-3	3	4	0	1	0	4	0	0	0	4	4	0	3	0	2	0	3	3	0	3	0	31	0	4	2	3	4	2	2	3	2.833333333	2	3	1	1	0
ZA13	1	ZA	65%	69	48	3	1	2	0	0	1	1.166666667	15	-9	2	0	3	0	1	0	2	1	2	2	1	5	0	0	1	3	2	4	4	2	24	11	2	3	4	5	4	3	3.6	3.5	1	4	0	4	0
ZB01	1	ZB	56%	70	188	1	-5	-5	0	-1	1	0.5			3	0	4	1	2	1	1	0	3	3	2	2	1	2	3	2	3	4	3	1	27	14	5	5	7	7	4	5	5.6	5.5	1
ZB03	1	ZB	56%	70	188	1	1	2	2	1	1	1.333333333	12	-1	3	0	1	0	2	1	1	0	4	4	0	2	0	3	3	3	4	2	3	1	29	8	3	2	4	5	5	4	3.8	3.833333333	1	4	0	4	0
ZB04	1	ZB	56%	70	188	0	0	0	0	0	1	0.166666667	-8	0	4	0	2	0	2	0	0	0	2	0	0	2	0	2	0	1	3	0	2	0	20	0	7	7	7	7	5	7	6.6	6.666666667	1	2	0	1	0
ZB05	1	ZB	56%	70	188	0	2	1	1	1	1	1	10	-3	4	1	3	0	4	1	0	0	4	3	0	4	1	4	0	3	3	0	4	0	36	3	6	5	6	5	5	5	5.4	5.333333333	1	4	0	4	0
ZB06	1	ZB	56%	70	188	1	1	1	0	0	0	0.5	7	-3	4	0	4	0	5	0	1	0	4	2	0	4	0	1	1	3	3	1	4	0	34	3	5	5	6	6	6	4	5.6	5.333333333	1	5	0	3	0
ZB07	1	ZB	56%	70	188	3	4	3	1	1	1	2.166666667	22	-13	3	1	2	0	1	0	2	0	2	1	1	4	0	2	3	2	1	4	2	2	20	13	3	3	6	6	5	2	4.6	4.166666667	1	3	0	3	0
ZB08	1	ZB	56%	70	188	0	2	2	0	0	0	0.666666667	5	0	4	0	3	0	4	0	0	0	5	3	0	4	0	4	0	3	4	0	1	0	35	0	5	3	6	6	6	3	5.2	4.833333333	1	4	0	4	0
ZB09	1	ZB	56%	70	188	1	1	1	0	0	1	0.666666667	4	1	5	1	5	0	4	0	0	0	5	4	0	1	0	5	1	4	5	0	4	0	42	2	6	6	6	7	6	5	6.2	6	3	5	1	5	0
ZB10	1	ZB	56%	70	188	-1	1	1	0	0	-1	0	10	-7	4	1	4	0	3	0	0	0	4	4	2	3	0	3	2	3	3	2	2	0	33	7	7	5	6	6	7	3	6.2	5.666666667	1	4	0	4	0
ZB11	1	ZB	56%	70	188	1	1	1	1	0	-1	0.5	-1	-9	5	1	5	1	2	1	1	0	5	5	0	4	3	5	1	3	4	1	4	1	42	10	4	4	4	6	5	4	4.6	4.5	3	5	0	5	0
ZB12	1	ZB	56%	70	188	4	4	2	2	3	2	2.833333333	22	-10	4	2	3	2	1	0	1	0	3	2	1	1	0	2	1	0	1	3	2	3	19	13	2	3	3	2	3	2	2.6	2.5	1	4	0	4	1
ZB13	1	ZB	56%	70	188	2	1	1	0	0	2	1	14	-4	4	0	3	0	2	0	1	0	4	3	0	2	1	2	1	3	3	1	3	0	29	4	4	4	5	6	5	3	4.8	4.5	1	4	0	4	0
ZB14	1	ZB	56%	70	188	1	1	1	1	0	0	0.666666667	4	1	4	0	4	0	3	1	0	0	3	2	0	3	0	2	1	0	4	1	2	0	27	3	4	4	4	5	5	3	4.4	4.166666667	2	4	0	4	0
ZB15	1	ZB	56%	70	188	0	0	0	-1	0	-1	-0.333333333	-13	0	3	1	2	0	3	0	0	0	1	2	1	2	0	1	1	1	2	0	1	0	18	3	2	2	4	4	4	2	3.2	3	1	1	1	0	1
ZB16	1	ZB	56%	70	188	-1	0	0	0	0	-1	-0.333333333	3	5	2	0	0	0	1	0	0	0	2	1	1	3	0	0	1	1	3	1	1	0	14	3	5	5	6	6	6	7	5.6	5.833333333	1	2	0	1	2
ZB20	1	ZB	56%	70	188	2	1	1	2	1	1	1.333333333	17	-5	3	0	3	0	2	0	1	1	3	2	0	2	0	2	1	2	2	1	2	1	23	5	3	3	2	4	4	2	3.2	3	2	4	0	4	0
ZC01	1	ZC	65%	61	35	1	0	0	0	1	0	0.333333333	-3	-4	3	0	2	0	1	0	1	0	2	1	1	1	0	2	1	1	2	1	1	1	16	5	4	4	6	5	5	5	4.8	4.833333333	3	2	0	1	0
ZC02	1	ZC	65%	61	35	2	1	1	2	1	1	1.333333333	18	-3	2	0	0	0	1	1	0	0	2	1	0	1	0	0	1	1	2	1	2	1	12	4	3	3	3	4	4	3	3.4	3.333333333	1	4	0	1	0
ZC03	1	ZC	65%	61	35	-2	-1	-1	-1	0	0	-0.833333333	3	1	1	0	0	1	0	0	0	0	0	0	0	0	0	0	1	1	0	1	0	0	2	3	4	3	4	4	3	5	3.6	3.833333333	1	2	0	1	1
ZC04	1	ZC	65%	61	35	1	1	1	2	0	1	1	7	-5	3	0	4	1	3	0	1	0	3	2	1	2	1	3	2	2	2	2	2	1	26	9	3	3	3	5	3	4	3.4	3.5	1	4	1	3	0
ZC05	1	ZC	65%	61	35	1	0	1	0	1	0	0.5	4	-2	3	0	3	0	4	0	1	0	3	3	0	3	0	2	1	1	4	1	3	0	29	3	3	3	4	4	4	2	3.6	3.333333333	1	4	0	3	0
ZC06	1	ZC	65%	61	35	1	0	0	0	0	1	0.333333333	0	-4	5	0	3	0	3	0	1	0	4	2	0	3	0	3	1	2	4	2	2	0	31	4	5	5	6	6	5	7	5.4	5.666666667	1	4	0	2	0
ZC07	1	ZC	65%	61	35	3	2	2	2	3	2	2.333333333	16	-3	4	0	3	0	4	0	1	0	3	2	2	3	0	1	1	1	2	1	3	1	26	6	2	2	3	2	3	2	2.4	2.333333333	1	4	0	4	0
ZC08	1	ZC	65%	61	35	0	1	2	1	0	0	0.666666667	7	-5	1	1	3	0	1	1	1	1	3	1	2	3	1	1	2	2	3	1	3	1	21	11	5	3	5	6	6	5	5	5	1	3	0	3	0
ZC09	1	ZC	65%	61	35	0	0	1	0	0	0	0.166666667	6	-1	4	0	1	0	1	0	0	0	2	0	0	3	0	1	1	0	4	1	1	0	17	2	6	5	6	6	5	6	5.6	5.666666667	1	4	0	1	0
ZC10	1	ZC	65%	61	35	1	1	2	1	1	1	1.166666667	-2	2	5	0	4	0	2	0	0	0	3	3	0	1	0	3	1	2	4	0	3	0	30	1	4	2	4	4	4	2	3.6	3.333333333	1	4	0	3	0
ZD01	1	ZD	56%	93	55	2	1	4	1	0	0	1.333333333	-1	0	4	1	3	0	3	1	0	0	3	2	0	4	0	2	0	3	3	0	3	0	30	2	3	2	6	6	5	2	4.4	4	1	3	0	3	0
ZD02	1	ZD	56%	93	55	-1	1	0	-1	0	0	-0.166666667	0	-4	5	0	2	0	3	0	0	0	4	3	0	4	0	2	2	4	4	2	3	1	34	5	5	5	6	6	5	3	5.4	5	2	4	0	2	0
ZD03	1	ZD	56%	93	55	1	1	0	0	1	1	0.666666667	0	8	4	1	1	1	2	1	0	0	2	2	1	2	0	2	1	2	2	1	3	0	22	6	5	5	5	5	4	5	4.8	4.833333333	4	3	3	2	2
ZD04	1	ZD	56%	93	55	3	2	2	1	1	3	2	18	-4	5	0	4	0	1	0	1	0	4	1	1	2	0	1	0	2	1	1	0	1	21	4	3	4	5	6	3	3	4.2	4	3	5	0	4	0
ZD05	1	ZD	56%	93	55	1	2	2	1	0	0	1	2	0	4	0	5	0	4	0	0	0	5	5	0	5	0	4	1	5	5	0	4	0	46	1	6	5	6	6	6	3	5.8	5.333333333	1	5	0	4	0
ZD06	1	ZD	56%	93	55	1	1	1	1	1	0	0.833333333	0	0	2	1	3	0	1	0	0	0	3	1	1	3	0	4	1	2	1	0	1	0	21	3	2	2	3	3	3	1	2.6	2.333333333	2	2	0	2	1
ZD07	1	ZD	56%	93	55	1	-1	1	-1	1	2	0.5	1	5	4	0	3	0	2	1	0	0	5	5	1	3	1	4	1	4	4	1	4	0	38	5	4	4	6	5	4	4	4.6	4.5	1	4	1	5	0
ZD08	1	ZD	56%	93	55	1	-1	0	-2	-2	0	-0.666666667	1	0	5	0	2	0	5	0	0	0	5	4	0	5	0	4	0	5	5	0	5	0	45	0	4	5	6	6	3	2	4.8	4.333333333	4	5	0	3	0
ZD09	1	ZD	56%	93	55	3	2	2	2	1	1	1.833333333	10	4	3	0	2	0	3	1	0	0	3	2	0	2	0	2	1	2	1	1	2	0	22	3	3	3	3	4	4	2	3.4	3.166666667	2	3	3	3	0
ZD10	1	ZD	56%	93	55	1	0	1	2	1	1	1	18	-2	4	0	3	0	2	0	0	0	2	2	1	0	0	1	1	2	2	1	1	0	19	3	5	6	5	6	5	5	5.4	5.333333333	3	4	0	4	0
ZD11	1	ZD	56%	93	55	2	0	2	0	0	0	0.666666667			4	0	4	0	3	0	0	0	4	3	0	1	0	2	0	0	4	1	3	0	28	1	3	2	5	5	5	2	4	3.666666667	2
[truncated: 34 more columns]
